# Supplementary material for: First Diagnostic Marine Reptile Remains from the Aalenian (Middle Jurassic): A New Ichthyosaur from Southwestern Germany
Source: PLoS One. 2012 Aug 1;7(8):e41692. doi: 10.1371/journal.pone.0041692 (PMC3411580; doi:10.1371/journal.pone.0041692)
Supplement: Table S3 — Character by taxon matrix used in the phylogenetic analysis. (NEX) [file pone.0041692.s006.nex]

#NEXUS
[written Tue May 29 17:57:37 CEST 2012 by Mesquite  version 2.5 (build j77) at erin-maxwells-macbook-pro.local/192.168.1.111]

BEGIN TAXA;
	TITLE Taxa;
	DIMENSIONS NTAX=20;
	TAXLABELS
		Qianichthyosaurus Callawayia T._platyodon T._trigonodon Suev._integer Suev._disinteger L._tenuirostris L._moorei L._solei Excalibosaurus Eurhinosaurus Hauffiopteryx S._quadriscissus S._triscissus S._uniter S._aaleniensis I._communis O._icenicus Aegirosaurus P._australis 
	;

END;


BEGIN CHARACTERS;
	TITLE  Character_Matrix;
	DIMENSIONS  NCHAR=60;
	FORMAT DATATYPE = STANDARD GAP = - MISSING = ? SYMBOLS = "  0 1 2";
	CHARSTATELABELS 
		1 'Premaxilla: supranarial process', 2 'Maxilla: premaxillary process', 3 'Maxilla: jugal process', 4 'Nasals: dorsal exposure', 5 'Lacrimal: nasal process', 6 'Postorbital: supratemporal contact', 7 'Jugal: dorsal ramus', 8 'Quadratojugal: lateral exposure', 9 'Quadratojugal: ventral edge', 10 'Squamosal: descending process', 11 'Squamosal: quadrate articualtion', 12 'Prefrontal: dorsal exposure', 13 'Frontals: shape', 14 'Parietal: UTF contribution', 15 'Parietal foramen: location', 16 'Parietal: medial occipital flange', 17 'Supratemporal: descending ramus', 18 'Stapes: lateral head', 19 'Supraoccipital: contribution to foramen magnum', 20 'Exoccipital: contribution to foramen magnum', 21 'Basioccipital: contribution to foramen magnum', 22 'Basioccipital: anterior peg', 23 'Basioccipital: ventral ECA', 24 'Basioccipital: tubera', 25 'Pterygoid: postpalatine process', 26 'Mandible: reduced', 27 'Symphysis: splenial contribution', 28 'Angular: lateral exposure', 29 'Angular: retroarticular process', 30 'Dentition: enamel ornamentation', 31 'Scapula: anterior margin', 32 'Coracoid: shape', 33 'Coracoid: anterior notch', 34 'Coracoid: Posterior notch', 35 'Humerus: preaxial facet', 36 'Humerus: distal notch', 37 Preaxial_digit, 38 'Radius: anterior notch', 39 'Radius: posterior notch;', 40 'Ulna: anterior notch', 41 'Radiale: notch', 42 'Distal elements: notching', 43 'Intermedium: subequal facets', 44 'Ulnare: posteriorly oriented facets', 45 'Digits: metacarpal count', 46 'Metacarpals: interlocking', 47 Ilium_shape, 48 'Pubis: obturator foramen', 49 'Ischium and pubis: approximately equal in size', 50 Proximal_fusion_ischiopubis, 51 Distal_fusion_ischiopubis, 52 'Ischium: proximal contribution', 53 'Ischium: distal edge', 54 'Pes: more than double length of femur', 55 'Tibia: Length', 56 'Tibia: Size relative to fibula', 57 'Proximal tibia-fibula: in contact', 58 'Tibia: anterior notch', 59 'Fibula: anterior notch', 60 Digit_II_notched ; 
	MATRIX
	Qianichthyosaurus  0000010????0?(1 2)?0??????0??01001?10000000010100000011100011000
	Callawayia         ???0?0?????0?000?????????0?001200000000(0 1)001?0010011100001000
	T._platyodon       1100101000?01100??0?0010?0?10(0 1)210(0 1)000000011001?111110?110010
	T._trigonodon      111010100010110011000?1000010(0 1)21010(0 1)00(0 1)0(0 1)010011111(0 1)000111010
	Suev._integer      1011110001???1????????10?0010221110?01111111000111100012?010
	Suev._disinteger   10?111?001001100????0????0?1?22???01011011110001111000111010
	L._tenuirostris    10001101100202110????????0000102010000(0 1)(0 1)11110(0 1)0101(0 1)1011(0 1)0010
	L._moorei          100?1?01110?????????1????011011?0?000111111101??????????????
	L._solei           ???0??????????0???10?0?0?0???1?10?000111111000?11110011?0???
	Excalibosaurus     10001?01?????????????01??1?10111(0 1)(0 1)000011(0 1)11000???11??111001?
	Eurhinosaurus      110011011001121100001?100111011101000(0 1)1111100011111100120111
	Hauffiopteryx      10000101?0?102110?101?10?01101020100001100110111001101121010
	S._quadriscissus   2000110100?(0 1)0100?0??1111101101020100001100110111100101111(0 1)10
	S._triscissus      20001(0 1)01000(0 1)01000000111110110102010000110(0 1)11011110010(0 1)1(1 2)1(0 1)10
	S._uniter          2000110100??0100??00?????011010201000(0 1)1100110111100100111(0 1)10
	S._aaleniensis     200?1101?001010????0?????????102010000011?11????????????????
	I._communis        20011100101111000010100000100012000001111(0 1)00(0 1)11101101(0 1)111(0 1)1(0 1)
	O._icenicus        20101001000011010000112010?1100(1 2)0110111111011011100101121111
	Aegirosaurus       20101(0 1)0100?0010??????????0?100????00111111011111100??1111111
	P._australis       211001000?1010010001112100?1100111101111111011???00???101111

;

END;
BEGIN NOTES;

	SU  C = 1 N = color I = 5;
	SU  T = 1 C = 1 N = color I = 5;
	SU  T = 2 C = 1 N = color I = 5;
	SU  T = 3 C = 1 N = color I = 5;
	SU  T = 4 C = 1 N = color I = 5;
	SU  T = 5 C = 1 N = color I = 5;
	SU  T = 6 C = 1 N = color I = 5;
	SU  T = 7 C = 1 N = color I = 5;
	SU  T = 8 C = 1 N = color I = 5;
	SU  T = 9 C = 1 N = color I = 5;
	SU  T = 10 C = 1 N = color I = 5;
	SU  T = 11 C = 1 N = color I = 5;
	SU  T = 12 C = 1 N = color I = 5;
	SU  T = 13 C = 1 N = color I = 5;
	SU  T = 14 C = 1 N = color I = 5;
	SU  T = 15 C = 1 N = color I = 5;
	SU  T = 16 C = 1 N = color I = 5;
	SU  T = 17 C = 1 N = color I = 5;
	SU  T = 18 C = 1 N = color I = 5;
	SU  T = 19 C = 1 N = color I = 5;
	SU  T = 20 C = 1 N = color I = 5;

	SU  C = 2 N = color I = 5;
	SU  T = 1 C = 2 N = color I = 5;
	SU  T = 2 C = 2 N = color I = 5;
	SU  T = 3 C = 2 N = color I = 5;
	SU  T = 4 C = 2 N = color I = 5;
	SU  T = 5 C = 2 N = color I = 5;
	SU  T = 6 C = 2 N = color I = 5;
	SU  T = 7 C = 2 N = color I = 5;
	SU  T = 8 C = 2 N = color I = 5;
	SU  T = 9 C = 2 N = color I = 5;
	SU  T = 10 C = 2 N = color I = 5;
	SU  T = 11 C = 2 N = color I = 5;
	SU  T = 12 C = 2 N = color I = 5;
	SU  T = 13 C = 2 N = color I = 5;
	SU  T = 14 C = 2 N = color I = 5;
	SU  T = 15 C = 2 N = color I = 5;
	SU  T = 16 C = 2 N = color I = 5;
	SU  T = 17 C = 2 N = color I = 5;
	SU  T = 18 C = 2 N = color I = 5;
	SU  T = 19 C = 2 N = color I = 5;
	SU  T = 20 C = 2 N = color I = 5;

	SU  C = 3 N = color I = 5;
	SU  T = 1 C = 3 N = color I = 5;
	SU  T = 2 C = 3 N = color I = 5;
	SU  T = 3 C = 3 N = color I = 5;
	SU  T = 4 C = 3 N = color I = 5;
	SU  T = 5 C = 3 N = color I = 5;
	SU  T = 6 C = 3 N = color I = 5;
	SU  T = 7 C = 3 N = color I = 5;
	SU  T = 8 C = 3 N = color I = 5;
	SU  T = 9 C = 3 N = color I = 5;
	SU  T = 10 C = 3 N = color I = 5;
	SU  T = 11 C = 3 N = color I = 5;
	SU  T = 12 C = 3 N = color I = 5;
	SU  T = 13 C = 3 N = color I = 5;
	SU  T = 14 C = 3 N = color I = 5;
	SU  T = 15 C = 3 N = color I = 5;
	SU  T = 16 C = 3 N = color I = 5;
	SU  T = 17 C = 3 N = color I = 5;
	SU  T = 18 C = 3 N = color I = 5;
	SU  T = 19 C = 3 N = color I = 5;
	SU  T = 20 C = 3 N = color I = 5;

	SU  C = 4 N = color I = 5;
	SU  T = 1 C = 4 N = color I = 5;
	SU  T = 2 C = 4 N = color I = 5;
	SU  T = 3 C = 4 N = color I = 5;
	SU  T = 4 C = 4 N = color I = 5;
	SU  T = 5 C = 4 N = color I = 5;
	SU  T = 6 C = 4 N = color I = 5;
	SU  T = 7 C = 4 N = color I = 5;
	SU  T = 8 C = 4 N = color I = 5;
	SU  T = 9 C = 4 N = color I = 5;
	SU  T = 10 C = 4 N = color I = 5;
	SU  T = 11 C = 4 N = color I = 5;
	SU  T = 12 C = 4 N = color I = 5;
	SU  T = 13 C = 4 N = color I = 5;
	SU  T = 14 C = 4 N = color I = 5;
	SU  T = 15 C = 4 N = color I = 5;
	SU  T = 16 C = 4 N = color I = 5;
	SU  T = 17 C = 4 N = color I = 5;
	SU  T = 18 C = 4 N = color I = 5;
	SU  T = 19 C = 4 N = color I = 5;
	SU  T = 20 C = 4 N = color I = 5;

	SU  C = 5 N = color I = 5;
	SU  T = 1 C = 5 N = color I = 5;
	SU  T = 2 C = 5 N = color I = 5;
	SU  T = 3 C = 5 N = color I = 5;
	SU  T = 4 C = 5 N = color I = 5;
	SU  T = 5 C = 5 N = color I = 5;
	SU  T = 6 C = 5 N = color I = 5;
	SU  T = 7 C = 5 N = color I = 5;
	SU  T = 8 C = 5 N = color I = 5;
	SU  T = 9 C = 5 N = color I = 5;
	SU  T = 10 C = 5 N = color I = 5;
	SU  T = 11 C = 5 N = color I = 5;
	SU  T = 12 C = 5 N = color I = 5;
	SU  T = 13 C = 5 N = color I = 5;
	SU  T = 14 C = 5 N = color I = 5;
	SU  T = 15 C = 5 N = color I = 5;
	SU  T = 16 C = 5 N = color I = 5;
	SU  T = 17 C = 5 N = color I = 5;
	SU  T = 18 C = 5 N = color I = 5;
	SU  T = 19 C = 5 N = color I = 5;
	SU  T = 20 C = 5 N = color I = 5;

	SU  C = 6 N = color I = 5;
	SU  T = 1 C = 6 N = color I = 5;
	SU  T = 2 C = 6 N = color I = 5;
	SU  T = 3 C = 6 N = color I = 5;
	SU  T = 4 C = 6 N = color I = 5;
	SU  T = 5 C = 6 N = color I = 5;
	SU  T = 6 C = 6 N = color I = 5;
	SU  T = 7 C = 6 N = color I = 5;
	SU  T = 8 C = 6 N = color I = 5;
	SU  T = 9 C = 6 N = color I = 5;
	SU  T = 10 C = 6 N = color I = 5;
	SU  T = 11 C = 6 N = color I = 5;
	SU  T = 12 C = 6 N = color I = 5;
	SU  T = 13 C = 6 N = color I = 5;
	SU  T = 14 C = 6 N = color I = 5;
	SU  T = 15 C = 6 N = color I = 5;
	SU  T = 16 C = 6 N = color I = 5;
	SU  T = 17 C = 6 N = color I = 5;
	SU  T = 18 C = 6 N = color I = 5;
	SU  T = 19 C = 6 N = color I = 5;
	SU  T = 20 C = 6 N = color I = 5;

	SU  C = 7 N = color I = 5;
	SU  T = 1 C = 7 N = color I = 5;
	SU  T = 2 C = 7 N = color I = 5;
	SU  T = 3 C = 7 N = color I = 5;
	SU  T = 4 C = 7 N = color I = 5;
	SU  T = 5 C = 7 N = color I = 5;
	SU  T = 6 C = 7 N = color I = 5;
	SU  T = 7 C = 7 N = color I = 5;
	SU  T = 8 C = 7 N = color I = 5;
	SU  T = 9 C = 7 N = color I = 5;
	SU  T = 10 C = 7 N = color I = 5;
	SU  T = 11 C = 7 N = color I = 5;
	SU  T = 12 C = 7 N = color I = 5;
	SU  T = 13 C = 7 N = color I = 5;
	SU  T = 14 C = 7 N = color I = 5;
	SU  T = 15 C = 7 N = color I = 5;
	SU  T = 16 C = 7 N = color I = 5;
	SU  T = 17 C = 7 N = color I = 5;
	SU  T = 18 C = 7 N = color I = 5;
	SU  T = 19 C = 7 N = color I = 5;
	SU  T = 20 C = 7 N = color I = 5;

	SU  C = 8 N = color I = 5;
	SU  T = 1 C = 8 N = color I = 5;
	SU  T = 2 C = 8 N = color I = 5;
	SU  T = 3 C = 8 N = color I = 5;
	SU  T = 4 C = 8 N = color I = 5;
	SU  T = 5 C = 8 N = color I = 5;
	SU  T = 6 C = 8 N = color I = 5;
	SU  T = 7 C = 8 N = color I = 5;
	SU  T = 8 C = 8 N = color I = 5;
	SU  T = 9 C = 8 N = color I = 5;
	SU  T = 10 C = 8 N = color I = 5;
	SU  T = 11 C = 8 N = color I = 5;
	SU  T = 12 C = 8 N = color I = 5;
	SU  T = 13 C = 8 N = color I = 5;
	SU  T = 14 C = 8 N = color I = 5;
	SU  T = 15 C = 8 N = color I = 5;
	SU  T = 16 C = 8 N = color I = 5;
	SU  T = 17 C = 8 N = color I = 5;
	SU  T = 18 C = 8 N = color I = 5;
	SU  T = 19 C = 8 N = color I = 5;
	SU  T = 20 C = 8 N = color I = 5;

	SU  C = 9 N = color I = 5;
	SU  T = 1 C = 9 N = color I = 5;
	SU  T = 2 C = 9 N = color I = 5;
	SU  T = 3 C = 9 N = color I = 5;
	SU  T = 4 C = 9 N = color I = 5;
	SU  T = 5 C = 9 N = color I = 5;
	SU  T = 6 C = 9 N = color I = 5;
	SU  T = 7 C = 9 N = color I = 5;
	SU  T = 8 C = 9 N = color I = 5;
	SU  T = 9 C = 9 N = color I = 5;
	SU  T = 10 C = 9 N = color I = 5;
	SU  T = 11 C = 9 N = color I = 5;
	SU  T = 12 C = 9 N = color I = 5;
	SU  T = 13 C = 9 N = color I = 5;
	SU  T = 14 C = 9 N = color I = 5;
	SU  T = 15 C = 9 N = color I = 5;
	SU  T = 16 C = 9 N = color I = 5;
	SU  T = 17 C = 9 N = color I = 5;
	SU  T = 18 C = 9 N = color I = 5;
	SU  T = 19 C = 9 N = color I = 5;
	SU  T = 20 C = 9 N = color I = 5;

	SU  C = 10 N = color I = 5;
	SU  T = 1 C = 10 N = color I = 5;
	SU  T = 2 C = 10 N = color I = 5;
	SU  T = 3 C = 10 N = color I = 5;
	SU  T = 4 C = 10 N = color I = 5;
	SU  T = 5 C = 10 N = color I = 5;
	SU  T = 6 C = 10 N = color I = 5;
	SU  T = 7 C = 10 N = color I = 5;
	SU  T = 8 C = 10 N = color I = 5;
	SU  T = 9 C = 10 N = color I = 5;
	SU  T = 10 C = 10 N = color I = 5;
	SU  T = 11 C = 10 N = color I = 5;
	SU  T = 12 C = 10 N = color I = 5;
	SU  T = 13 C = 10 N = color I = 5;
	SU  T = 14 C = 10 N = color I = 5;
	SU  T = 15 C = 10 N = color I = 5;
	SU  T = 16 C = 10 N = color I = 5;
	SU  T = 17 C = 10 N = color I = 5;
	SU  T = 18 C = 10 N = color I = 5;
	SU  T = 19 C = 10 N = color I = 5;
	SU  T = 20 C = 10 N = color I = 5;

	SU  C = 11 N = color I = 5;
	SU  T = 1 C = 11 N = color I = 5;
	SU  T = 2 C = 11 N = color I = 5;
	SU  T = 3 C = 11 N = color I = 5;
	SU  T = 4 C = 11 N = color I = 5;
	SU  T = 5 C = 11 N = color I = 5;
	SU  T = 6 C = 11 N = color I = 5;
	SU  T = 7 C = 11 N = color I = 5;
	SU  T = 8 C = 11 N = color I = 5;
	SU  T = 9 C = 11 N = color I = 5;
	SU  T = 10 C = 11 N = color I = 5;
	SU  T = 11 C = 11 N = color I = 5;
	SU  T = 12 C = 11 N = color I = 5;
	SU  T = 13 C = 11 N = color I = 5;
	SU  T = 14 C = 11 N = color I = 5;
	SU  T = 15 C = 11 N = color I = 5;
	SU  T = 16 C = 11 N = color I = 5;
	SU  T = 17 C = 11 N = color I = 5;
	SU  T = 18 C = 11 N = color I = 5;
	SU  T = 19 C = 11 N = color I = 5;
	SU  T = 20 C = 11 N = color I = 5;

	SU  C = 12 N = color I = 5;
	SU  T = 1 C = 12 N = color I = 5;
	SU  T = 2 C = 12 N = color I = 5;
	SU  T = 3 C = 12 N = color I = 5;
	SU  T = 4 C = 12 N = color I = 5;
	SU  T = 5 C = 12 N = color I = 5;
	SU  T = 6 C = 12 N = color I = 5;
	SU  T = 7 C = 12 N = color I = 5;
	SU  T = 8 C = 12 N = color I = 5;
	SU  T = 9 C = 12 N = color I = 5;
	SU  T = 10 C = 12 N = color I = 5;
	SU  T = 11 C = 12 N = color I = 5;
	SU  T = 12 C = 12 N = color I = 5;
	SU  T = 13 C = 12 N = color I = 5;
	SU  T = 14 C = 12 N = color I = 5;
	SU  T = 15 C = 12 N = color I = 5;
	SU  T = 16 C = 12 N = color I = 5;
	SU  T = 17 C = 12 N = color I = 5;
	SU  T = 18 C = 12 N = color I = 5;
	SU  T = 19 C = 12 N = color I = 5;
	SU  T = 20 C = 12 N = color I = 5;

	SU  C = 13 N = color I = 5;
	SU  T = 1 C = 13 N = color I = 5;
	SU  T = 2 C = 13 N = color I = 5;
	SU  T = 3 C = 13 N = color I = 5;
	SU  T = 4 C = 13 N = color I = 5;
	SU  T = 5 C = 13 N = color I = 5;
	SU  T = 6 C = 13 N = color I = 5;
	SU  T = 7 C = 13 N = color I = 5;
	SU  T = 8 C = 13 N = color I = 5;
	SU  T = 9 C = 13 N = color I = 5;
	SU  T = 10 C = 13 N = color I = 5;
	SU  T = 11 C = 13 N = color I = 5;
	SU  T = 12 C = 13 N = color I = 5;
	SU  T = 13 C = 13 N = color I = 5;
	SU  T = 14 C = 13 N = color I = 5;
	SU  T = 15 C = 13 N = color I = 5;
	SU  T = 16 C = 13 N = color I = 5;
	SU  T = 17 C = 13 N = color I = 5;
	SU  T = 18 C = 13 N = color I = 5;
	SU  T = 19 C = 13 N = color I = 5;
	SU  T = 20 C = 13 N = color I = 5;

	SU  C = 14 N = color I = 5;
	SU  T = 1 C = 14 N = color I = 5;
	SU  T = 2 C = 14 N = color I = 5;
	SU  T = 3 C = 14 N = color I = 5;
	SU  T = 4 C = 14 N = color I = 5;
	SU  T = 5 C = 14 N = color I = 5;
	SU  T = 6 C = 14 N = color I = 5;
	SU  T = 7 C = 14 N = color I = 5;
	SU  T = 8 C = 14 N = color I = 5;
	SU  T = 9 C = 14 N = color I = 5;
	SU  T = 10 C = 14 N = color I = 5;
	SU  T = 11 C = 14 N = color I = 5;
	SU  T = 12 C = 14 N = color I = 5;
	SU  T = 13 C = 14 N = color I = 5;
	SU  T = 14 C = 14 N = color I = 5;
	SU  T = 15 C = 14 N = color I = 5;
	SU  T = 16 C = 14 N = color I = 5;
	SU  T = 17 C = 14 N = color I = 5;
	SU  T = 18 C = 14 N = color I = 5;
	SU  T = 19 C = 14 N = color I = 5;
	SU  T = 20 C = 14 N = color I = 5;

	SU  C = 15 N = color I = 5;
	SU  T = 1 C = 15 N = color I = 5;
	SU  T = 2 C = 15 N = color I = 5;
	SU  T = 3 C = 15 N = color I = 5;
	SU  T = 4 C = 15 N = color I = 5;
	SU  T = 5 C = 15 N = color I = 5;
	SU  T = 6 C = 15 N = color I = 5;
	SU  T = 7 C = 15 N = color I = 5;
	SU  T = 8 C = 15 N = color I = 5;
	SU  T = 9 C = 15 N = color I = 5;
	SU  T = 10 C = 15 N = color I = 5;
	SU  T = 11 C = 15 N = color I = 5;
	SU  T = 12 C = 15 N = color I = 5;
	SU  T = 13 C = 15 N = color I = 5;
	SU  T = 14 C = 15 N = color I = 5;
	SU  T = 15 C = 15 N = color I = 5;
	SU  T = 16 C = 15 N = color I = 5;
	SU  T = 17 C = 15 N = color I = 5;
	SU  T = 18 C = 15 N = color I = 5;
	SU  T = 19 C = 15 N = color I = 5;
	SU  T = 20 C = 15 N = color I = 5;

	SU  C = 16 N = color I = 5;
	SU  T = 1 C = 16 N = color I = 5;
	SU  T = 2 C = 16 N = color I = 5;
	SU  T = 3 C = 16 N = color I = 5;
	SU  T = 4 C = 16 N = color I = 5;
	SU  T = 5 C = 16 N = color I = 5;
	SU  T = 6 C = 16 N = color I = 5;
	SU  T = 7 C = 16 N = color I = 5;
	SU  T = 8 C = 16 N = color I = 5;
	SU  T = 9 C = 16 N = color I = 5;
	SU  T = 10 C = 16 N = color I = 5;
	SU  T = 11 C = 16 N = color I = 5;
	SU  T = 12 C = 16 N = color I = 5;
	SU  T = 13 C = 16 N = color I = 5;
	SU  T = 14 C = 16 N = color I = 5;
	SU  T = 15 C = 16 N = color I = 5;
	SU  T = 16 C = 16 N = color I = 5;
	SU  T = 17 C = 16 N = color I = 5;
	SU  T = 18 C = 16 N = color I = 5;
	SU  T = 19 C = 16 N = color I = 5;
	SU  T = 20 C = 16 N = color I = 5;

	SU  C = 17 N = color I = 5;
	SU  T = 1 C = 17 N = color I = 5;
	SU  T = 2 C = 17 N = color I = 5;
	SU  T = 3 C = 17 N = color I = 5;
	SU  T = 4 C = 17 N = color I = 5;
	SU  T = 5 C = 17 N = color I = 5;
	SU  T = 6 C = 17 N = color I = 5;
	SU  T = 7 C = 17 N = color I = 5;
	SU  T = 8 C = 17 N = color I = 5;
	SU  T = 9 C = 17 N = color I = 5;
	SU  T = 10 C = 17 N = color I = 5;
	SU  T = 11 C = 17 N = color I = 5;
	SU  T = 12 C = 17 N = color I = 5;
	SU  T = 13 C = 17 N = color I = 5;
	SU  T = 14 C = 17 N = color I = 5;
	SU  T = 15 C = 17 N = color I = 5;
	SU  T = 16 C = 17 N = color I = 5;
	SU  T = 17 C = 17 N = color I = 5;
	SU  T = 18 C = 17 N = color I = 5;
	SU  T = 19 C = 17 N = color I = 5;
	SU  T = 20 C = 17 N = color I = 5;

	SU  C = 18 N = color I = 5;
	SU  T = 1 C = 18 N = color I = 5;
	SU  T = 2 C = 18 N = color I = 5;
	SU  T = 3 C = 18 N = color I = 5;
	SU  T = 4 C = 18 N = color I = 5;
	SU  T = 5 C = 18 N = color I = 5;
	SU  T = 6 C = 18 N = color I = 5;
	SU  T = 7 C = 18 N = color I = 5;
	SU  T = 8 C = 18 N = color I = 5;
	SU  T = 9 C = 18 N = color I = 5;
	SU  T = 10 C = 18 N = color I = 5;
	SU  T = 11 C = 18 N = color I = 5;
	SU  T = 12 C = 18 N = color I = 5;
	SU  T = 13 C = 18 N = color I = 5;
	SU  T = 14 C = 18 N = color I = 5;
	SU  T = 15 C = 18 N = color I = 5;
	SU  T = 16 C = 18 N = color I = 5;
	SU  T = 17 C = 18 N = color I = 5;
	SU  T = 18 C = 18 N = color I = 5;
	SU  T = 19 C = 18 N = color I = 5;
	SU  T = 20 C = 18 N = color I = 5;

	SU  C = 19 N = color I = 5;
	SU  T = 1 C = 19 N = color I = 5;
	SU  T = 2 C = 19 N = color I = 5;
	SU  T = 3 C = 19 N = color I = 5;
	SU  T = 4 C = 19 N = color I = 5;
	SU  T = 5 C = 19 N = color I = 5;
	SU  T = 6 C = 19 N = color I = 5;
	SU  T = 7 C = 19 N = color I = 5;
	SU  T = 8 C = 19 N = color I = 5;
	SU  T = 9 C = 19 N = color I = 5;
	SU  T = 10 C = 19 N = color I = 5;
	SU  T = 11 C = 19 N = color I = 5;
	SU  T = 12 C = 19 N = color I = 5;
	SU  T = 13 C = 19 N = color I = 5;
	SU  T = 14 C = 19 N = color I = 5;
	SU  T = 15 C = 19 N = color I = 5;
	SU  T = 16 C = 19 N = color I = 5;
	SU  T = 17 C = 19 N = color I = 5;
	SU  T = 18 C = 19 N = color I = 5;
	SU  T = 19 C = 19 N = color I = 5;
	SU  T = 20 C = 19 N = color I = 5;

	SU  C = 20 N = color I = 5;
	SU  T = 1 C = 20 N = color I = 5;
	SU  T = 2 C = 20 N = color I = 5;
	SU  T = 3 C = 20 N = color I = 5;
	SU  T = 4 C = 20 N = color I = 5;
	SU  T = 5 C = 20 N = color I = 5;
	SU  T = 6 C = 20 N = color I = 5;
	SU  T = 7 C = 20 N = color I = 5;
	SU  T = 8 C = 20 N = color I = 5;
	SU  T = 9 C = 20 N = color I = 5;
	SU  T = 10 C = 20 N = color I = 5;
	SU  T = 11 C = 20 N = color I = 5;
	SU  T = 12 C = 20 N = color I = 5;
	SU  T = 13 C = 20 N = color I = 5;
	SU  T = 14 C = 20 N = color I = 5;
	SU  T = 15 C = 20 N = color I = 5;
	SU  T = 16 C = 20 N = color I = 5;
	SU  T = 17 C = 20 N = color I = 5;
	SU  T = 18 C = 20 N = color I = 5;
	SU  T = 19 C = 20 N = color I = 5;
	SU  T = 20 C = 20 N = color I = 5;

	SU  C = 21 N = color I = 5;
	SU  T = 1 C = 21 N = color I = 5;
	SU  T = 2 C = 21 N = color I = 5;
	SU  T = 3 C = 21 N = color I = 5;
	SU  T = 4 C = 21 N = color I = 5;
	SU  T = 5 C = 21 N = color I = 5;
	SU  T = 6 C = 21 N = color I = 5;
	SU  T = 7 C = 21 N = color I = 5;
	SU  T = 8 C = 21 N = color I = 5;
	SU  T = 9 C = 21 N = color I = 5;
	SU  T = 10 C = 21 N = color I = 5;
	SU  T = 11 C = 21 N = color I = 5;
	SU  T = 12 C = 21 N = color I = 5;
	SU  T = 13 C = 21 N = color I = 5;
	SU  T = 14 C = 21 N = color I = 5;
	SU  T = 15 C = 21 N = color I = 5;
	SU  T = 16 C = 21 N = color I = 5;
	SU  T = 17 C = 21 N = color I = 5;
	SU  T = 18 C = 21 N = color I = 5;
	SU  T = 19 C = 21 N = color I = 5;
	SU  T = 20 C = 21 N = color I = 5;

	SU  C = 22 N = color I = 5;
	SU  T = 1 C = 22 N = color I = 5;
	SU  T = 2 C = 22 N = color I = 5;
	SU  T = 3 C = 22 N = color I = 5;
	SU  T = 4 C = 22 N = color I = 5;
	SU  T = 5 C = 22 N = color I = 5;
	SU  T = 6 C = 22 N = color I = 5;
	SU  T = 7 C = 22 N = color I = 5;
	SU  T = 8 C = 22 N = color I = 5;
	SU  T = 9 C = 22 N = color I = 5;
	SU  T = 10 C = 22 N = color I = 5;
	SU  T = 11 C = 22 N = color I = 5;
	SU  T = 12 C = 22 N = color I = 5;
	SU  T = 13 C = 22 N = color I = 5;
	SU  T = 14 C = 22 N = color I = 5;
	SU  T = 15 C = 22 N = color I = 5;
	SU  T = 16 C = 22 N = color I = 5;
	SU  T = 17 C = 22 N = color I = 5;
	SU  T = 18 C = 22 N = color I = 5;
	SU  T = 19 C = 22 N = color I = 5;
	SU  T = 20 C = 22 N = color I = 5;

	SU  C = 23 N = color I = 5;
	SU  T = 1 C = 23 N = color I = 5;
	SU  T = 2 C = 23 N = color I = 5;
	SU  T = 3 C = 23 N = color I = 5;
	SU  T = 4 C = 23 N = color I = 5;
	SU  T = 5 C = 23 N = color I = 5;
	SU  T = 6 C = 23 N = color I = 5;
	SU  T = 7 C = 23 N = color I = 5;
	SU  T = 8 C = 23 N = color I = 5;
	SU  T = 9 C = 23 N = color I = 5;
	SU  T = 10 C = 23 N = color I = 5;
	SU  T = 11 C = 23 N = color I = 5;
	SU  T = 12 C = 23 N = color I = 5;
	SU  T = 13 C = 23 N = color I = 5;
	SU  T = 14 C = 23 N = color I = 5;
	SU  T = 15 C = 23 N = color I = 5;
	SU  T = 16 C = 23 N = color I = 5;
	SU  T = 17 C = 23 N = color I = 5;
	SU  T = 18 C = 23 N = color I = 5;
	SU  T = 19 C = 23 N = color I = 5;
	SU  T = 20 C = 23 N = color I = 5;

	SU  C = 24 N = color I = 5;
	SU  T = 1 C = 24 N = color I = 5;
	SU  T = 2 C = 24 N = color I = 5;
	SU  T = 3 C = 24 N = color I = 5;
	SU  T = 4 C = 24 N = color I = 5;
	SU  T = 5 C = 24 N = color I = 5;
	SU  T = 6 C = 24 N = color I = 5;
	SU  T = 7 C = 24 N = color I = 5;
	SU  T = 8 C = 24 N = color I = 5;
	SU  T = 9 C = 24 N = color I = 5;
	SU  T = 10 C = 24 N = color I = 5;
	SU  T = 11 C = 24 N = color I = 5;
	SU  T = 12 C = 24 N = color I = 5;
	SU  T = 13 C = 24 N = color I = 5;
	SU  T = 14 C = 24 N = color I = 5;
	SU  T = 15 C = 24 N = color I = 5;
	SU  T = 16 C = 24 N = color I = 5;
	SU  T = 17 C = 24 N = color I = 5;
	SU  T = 18 C = 24 N = color I = 5;
	SU  T = 19 C = 24 N = color I = 5;
	SU  T = 20 C = 24 N = color I = 5;

	SU  C = 25 N = color I = 5;
	SU  T = 1 C = 25 N = color I = 5;
	SU  T = 2 C = 25 N = color I = 5;
	SU  T = 3 C = 25 N = color I = 5;
	SU  T = 4 C = 25 N = color I = 5;
	SU  T = 5 C = 25 N = color I = 5;
	SU  T = 6 C = 25 N = color I = 5;
	SU  T = 7 C = 25 N = color I = 5;
	SU  T = 8 C = 25 N = color I = 5;
	SU  T = 9 C = 25 N = color I = 5;
	SU  T = 10 C = 25 N = color I = 5;
	SU  T = 11 C = 25 N = color I = 5;
	SU  T = 12 C = 25 N = color I = 5;
	SU  T = 13 C = 25 N = color I = 5;
	SU  T = 14 C = 25 N = color I = 5;
	SU  T = 15 C = 25 N = color I = 5;
	SU  T = 16 C = 25 N = color I = 5;
	SU  T = 17 C = 25 N = color I = 5;
	SU  T = 18 C = 25 N = color I = 5;
	SU  T = 19 C = 25 N = color I = 5;
	SU  T = 20 C = 25 N = color I = 5;

	SU  C = 26 N = color I = 5;
	SU  T = 1 C = 26 N = color I = 5;
	SU  T = 2 C = 26 N = color I = 5;
	SU  T = 3 C = 26 N = color I = 5;
	SU  T = 4 C = 26 N = color I = 5;
	SU  T = 5 C = 26 N = color I = 5;
	SU  T = 6 C = 26 N = color I = 5;
	SU  T = 7 C = 26 N = color I = 5;
	SU  T = 8 C = 26 N = color I = 5;
	SU  T = 9 C = 26 N = color I = 5;
	SU  T = 10 C = 26 N = color I = 5;
	SU  T = 11 C = 26 N = color I = 5;
	SU  T = 12 C = 26 N = color I = 5;
	SU  T = 13 C = 26 N = color I = 5;
	SU  T = 14 C = 26 N = color I = 5;
	SU  T = 15 C = 26 N = color I = 5;
	SU  T = 16 C = 26 N = color I = 5;
	SU  T = 17 C = 26 N = color I = 5;
	SU  T = 18 C = 26 N = color I = 5;
	SU  T = 19 C = 26 N = color I = 5;
	SU  T = 20 C = 26 N = color I = 5;

	SU  C = 27 N = color I = 5;
	SU  T = 1 C = 27 N = color I = 5;
	SU  T = 2 C = 27 N = color I = 5;
	SU  T = 3 C = 27 N = color I = 5;
	SU  T = 4 C = 27 N = color I = 5;
	SU  T = 5 C = 27 N = color I = 5;
	SU  T = 6 C = 27 N = color I = 5;
	SU  T = 7 C = 27 N = color I = 5;
	SU  T = 8 C = 27 N = color I = 5;
	SU  T = 9 C = 27 N = color I = 5;
	SU  T = 10 C = 27 N = color I = 5;
	SU  T = 11 C = 27 N = color I = 5;
	SU  T = 12 C = 27 N = color I = 5;
	SU  T = 13 C = 27 N = color I = 5;
	SU  T = 14 C = 27 N = color I = 5;
	SU  T = 15 C = 27 N = color I = 5;
	SU  T = 16 C = 27 N = color I = 5;
	SU  T = 17 C = 27 N = color I = 5;
	SU  T = 18 C = 27 N = color I = 5;
	SU  T = 19 C = 27 N = color I = 5;
	SU  T = 20 C = 27 N = color I = 5;

	SU  C = 28 N = color I = 5;
	SU  T = 1 C = 28 N = color I = 5;
	SU  T = 2 C = 28 N = color I = 5;
	SU  T = 3 C = 28 N = color I = 5;
	SU  T = 4 C = 28 N = color I = 5;
	SU  T = 5 C = 28 N = color I = 5;
	SU  T = 6 C = 28 N = color I = 5;
	SU  T = 7 C = 28 N = color I = 5;
	SU  T = 8 C = 28 N = color I = 5;
	SU  T = 9 C = 28 N = color I = 5;
	SU  T = 10 C = 28 N = color I = 5;
	SU  T = 11 C = 28 N = color I = 5;
	SU  T = 12 C = 28 N = color I = 5;
	SU  T = 13 C = 28 N = color I = 5;
	SU  T = 14 C = 28 N = color I = 5;
	SU  T = 15 C = 28 N = color I = 5;
	SU  T = 16 C = 28 N = color I = 5;
	SU  T = 17 C = 28 N = color I = 5;
	SU  T = 18 C = 28 N = color I = 5;
	SU  T = 19 C = 28 N = color I = 5;
	SU  T = 20 C = 28 N = color I = 5;

	SU  C = 29 N = color I = 5;
	SU  T = 1 C = 29 N = color I = 5;
	SU  T = 2 C = 29 N = color I = 5;
	SU  T = 3 C = 29 N = color I = 5;
	SU  T = 4 C = 29 N = color I = 5;
	SU  T = 5 C = 29 N = color I = 5;
	SU  T = 6 C = 29 N = color I = 5;
	SU  T = 7 C = 29 N = color I = 5;
	SU  T = 8 C = 29 N = color I = 5;
	SU  T = 9 C = 29 N = color I = 5;
	SU  T = 10 C = 29 N = color I = 5;
	SU  T = 11 C = 29 N = color I = 5;
	SU  T = 12 C = 29 N = color I = 5;
	SU  T = 13 C = 29 N = color I = 5;
	SU  T = 14 C = 29 N = color I = 5;
	SU  T = 15 C = 29 N = color I = 5;
	SU  T = 16 C = 29 N = color I = 5;
	SU  T = 17 C = 29 N = color I = 5;
	SU  T = 18 C = 29 N = color I = 5;
	SU  T = 19 C = 29 N = color I = 5;
	SU  T = 20 C = 29 N = color I = 5;

	SU  C = 30 N = color I = 5;
	SU  T = 1 C = 30 N = color I = 5;
	SU  T = 2 C = 30 N = color I = 5;
	SU  T = 3 C = 30 N = color I = 5;
	SU  T = 4 C = 30 N = color I = 5;
	SU  T = 5 C = 30 N = color I = 5;
	SU  T = 6 C = 30 N = color I = 5;
	SU  T = 7 C = 30 N = color I = 5;
	SU  T = 8 C = 30 N = color I = 5;
	SU  T = 9 C = 30 N = color I = 5;
	SU  T = 10 C = 30 N = color I = 5;
	SU  T = 11 C = 30 N = color I = 5;
	SU  T = 12 C = 30 N = color I = 5;
	SU  T = 13 C = 30 N = color I = 5;
	SU  T = 14 C = 30 N = color I = 5;
	SU  T = 15 C = 30 N = color I = 5;
	SU  T = 16 C = 30 N = color I = 5;
	SU  T = 17 C = 30 N = color I = 5;
	SU  T = 18 C = 30 N = color I = 5;
	SU  T = 19 C = 30 N = color I = 5;
	SU  T = 20 C = 30 N = color I = 5;

	SU  C = 31 N = color I = 11;
	SU  T = 1 C = 31 N = color I = 11;
	SU  T = 2 C = 31 N = color I = 11;
	SU  T = 3 C = 31 N = color I = 11;
	SU  T = 4 C = 31 N = color I = 11;
	SU  T = 5 C = 31 N = color I = 11;
	SU  T = 6 C = 31 N = color I = 11;
	SU  T = 7 C = 31 N = color I = 11;
	SU  T = 8 C = 31 N = color I = 11;
	SU  T = 9 C = 31 N = color I = 11;
	SU  T = 10 C = 31 N = color I = 11;
	SU  T = 11 C = 31 N = color I = 11;
	SU  T = 12 C = 31 N = color I = 11;
	SU  T = 13 C = 31 N = color I = 11;
	SU  T = 14 C = 31 N = color I = 11;
	SU  T = 15 C = 31 N = color I = 11;
	SU  T = 16 C = 31 N = color I = 11;
	SU  T = 17 C = 31 N = color I = 11;
	SU  T = 18 C = 31 N = color I = 11;
	SU  T = 19 C = 31 N = color I = 11;
	SU  T = 20 C = 31 N = color I = 11;

	SU  C = 32 N = color I = 11;
	SU  T = 1 C = 32 N = color I = 11;
	SU  T = 2 C = 32 N = color I = 11;
	SU  T = 3 C = 32 N = color I = 11;
	SU  T = 4 C = 32 N = color I = 11;
	SU  T = 5 C = 32 N = color I = 11;
	SU  T = 6 C = 32 N = color I = 11;
	SU  T = 7 C = 32 N = color I = 11;
	SU  T = 8 C = 32 N = color I = 11;
	SU  T = 9 C = 32 N = color I = 11;
	SU  T = 10 C = 32 N = color I = 11;
	SU  T = 11 C = 32 N = color I = 11;
	SU  T = 12 C = 32 N = color I = 11;
	SU  T = 13 C = 32 N = color I = 11;
	SU  T = 14 C = 32 N = color I = 11;
	SU  T = 15 C = 32 N = color I = 11;
	SU  T = 16 C = 32 N = color I = 11;
	SU  T = 17 C = 32 N = color I = 11;
	SU  T = 18 C = 32 N = color I = 11;
	SU  T = 19 C = 32 N = color I = 11;
	SU  T = 20 C = 32 N = color I = 11;

	SU  C = 33 N = color I = 11;
	SU  T = 1 C = 33 N = color I = 11;
	SU  T = 2 C = 33 N = color I = 11;
	SU  T = 3 C = 33 N = color I = 11;
	SU  T = 4 C = 33 N = color I = 11;
	SU  T = 5 C = 33 N = color I = 11;
	SU  T = 6 C = 33 N = color I = 11;
	SU  T = 7 C = 33 N = color I = 11;
	SU  T = 8 C = 33 N = color I = 11;
	SU  T = 9 C = 33 N = color I = 11;
	SU  T = 10 C = 33 N = color I = 11;
	SU  T = 11 C = 33 N = color I = 11;
	SU  T = 12 C = 33 N = color I = 11;
	SU  T = 13 C = 33 N = color I = 11;
	SU  T = 14 C = 33 N = color I = 11;
	SU  T = 15 C = 33 N = color I = 11;
	SU  T = 16 C = 33 N = color I = 11;
	SU  T = 17 C = 33 N = color I = 11;
	SU  T = 18 C = 33 N = color I = 11;
	SU  T = 19 C = 33 N = color I = 11;
	SU  T = 20 C = 33 N = color I = 11;

	SU  C = 34 N = color I = 11;
	SU  T = 1 C = 34 N = color I = 11;
	SU  T = 2 C = 34 N = color I = 11;
	SU  T = 3 C = 34 N = color I = 11;
	SU  T = 4 C = 34 N = color I = 11;
	SU  T = 5 C = 34 N = color I = 11;
	SU  T = 6 C = 34 N = color I = 11;
	SU  T = 7 C = 34 N = color I = 11;
	SU  T = 8 C = 34 N = color I = 11;
	SU  T = 9 C = 34 N = color I = 11;
	SU  T = 10 C = 34 N = color I = 11;
	SU  T = 11 C = 34 N = color I = 11;
	SU  T = 12 C = 34 N = color I = 11;
	SU  T = 13 C = 34 N = color I = 11;
	SU  T = 14 C = 34 N = color I = 11;
	SU  T = 15 C = 34 N = color I = 11;
	SU  T = 16 C = 34 N = color I = 11;
	SU  T = 17 C = 34 N = color I = 11;
	SU  T = 18 C = 34 N = color I = 11;
	SU  T = 19 C = 34 N = color I = 11;
	SU  T = 20 C = 34 N = color I = 11;

	SU  C = 35 N = color I = 11;
	SU  T = 1 C = 35 N = color I = 11;
	SU  T = 2 C = 35 N = color I = 11;
	SU  T = 3 C = 35 N = color I = 11;
	SU  T = 4 C = 35 N = color I = 11;
	SU  T = 5 C = 35 N = color I = 11;
	SU  T = 6 C = 35 N = color I = 11;
	SU  T = 7 C = 35 N = color I = 11;
	SU  T = 8 C = 35 N = color I = 11;
	SU  T = 9 C = 35 N = color I = 11;
	SU  T = 10 C = 35 N = color I = 11;
	SU  T = 11 C = 35 N = color I = 11;
	SU  T = 12 C = 35 N = color I = 11;
	SU  T = 13 C = 35 N = color I = 11;
	SU  T = 14 C = 35 N = color I = 11;
	SU  T = 15 C = 35 N = color I = 11;
	SU  T = 16 C = 35 N = color I = 11;
	SU  T = 17 C = 35 N = color I = 11;
	SU  T = 18 C = 35 N = color I = 11;
	SU  T = 19 C = 35 N = color I = 11;
	SU  T = 20 C = 35 N = color I = 11;

	SU  C = 36 N = color I = 11;
	SU  T = 1 C = 36 N = color I = 11;
	SU  T = 2 C = 36 N = color I = 11;
	SU  T = 3 C = 36 N = color I = 11;
	SU  T = 4 C = 36 N = color I = 11;
	SU  T = 5 C = 36 N = color I = 11;
	SU  T = 6 C = 36 N = color I = 11;
	SU  T = 7 C = 36 N = color I = 11;
	SU  T = 8 C = 36 N = color I = 11;
	SU  T = 9 C = 36 N = color I = 11;
	SU  T = 10 C = 36 N = color I = 11;
	SU  T = 11 C = 36 N = color I = 11;
	SU  T = 12 C = 36 N = color I = 11;
	SU  T = 13 C = 36 N = color I = 11;
	SU  T = 14 C = 36 N = color I = 11;
	SU  T = 15 C = 36 N = color I = 11;
	SU  T = 16 C = 36 N = color I = 11;
	SU  T = 17 C = 36 N = color I = 11;
	SU  T = 18 C = 36 N = color I = 11;
	SU  T = 19 C = 36 N = color I = 11;
	SU  T = 20 C = 36 N = color I = 11;

	SU  C = 37 N = color I = 11;
	SU  T = 1 C = 37 N = color I = 11;
	SU  T = 2 C = 37 N = color I = 11;
	SU  T = 3 C = 37 N = color I = 11;
	SU  T = 4 C = 37 N = color I = 11;
	SU  T = 5 C = 37 N = color I = 11;
	SU  T = 6 C = 37 N = color I = 11;
	SU  T = 7 C = 37 N = color I = 11;
	SU  T = 8 C = 37 N = color I = 11;
	SU  T = 9 C = 37 N = color I = 11;
	SU  T = 10 C = 37 N = color I = 11;
	SU  T = 11 C = 37 N = color I = 11;
	SU  T = 12 C = 37 N = color I = 11;
	SU  T = 13 C = 37 N = color I = 11;
	SU  T = 14 C = 37 N = color I = 11;
	SU  T = 15 C = 37 N = color I = 11;
	SU  T = 16 C = 37 N = color I = 11;
	SU  T = 17 C = 37 N = color I = 11;
	SU  T = 18 C = 37 N = color I = 11;
	SU  T = 19 C = 37 N = color I = 11;
	SU  T = 20 C = 37 N = color I = 11;

	SU  C = 38 N = color I = 11;
	SU  T = 1 C = 38 N = color I = 11;
	SU  T = 2 C = 38 N = color I = 11;
	SU  T = 3 C = 38 N = color I = 11;
	SU  T = 4 C = 38 N = color I = 11;
	SU  T = 5 C = 38 N = color I = 11;
	SU  T = 6 C = 38 N = color I = 11;
	SU  T = 7 C = 38 N = color I = 11;
	SU  T = 8 C = 38 N = color I = 11;
	SU  T = 9 C = 38 N = color I = 11;
	SU  T = 10 C = 38 N = color I = 11;
	SU  T = 11 C = 38 N = color I = 11;
	SU  T = 12 C = 38 N = color I = 11;
	SU  T = 13 C = 38 N = color I = 11;
	SU  T = 14 C = 38 N = color I = 11;
	SU  T = 15 C = 38 N = color I = 11;
	SU  T = 16 C = 38 N = color I = 11;
	SU  T = 17 C = 38 N = color I = 11;
	SU  T = 18 C = 38 N = color I = 11;
	SU  T = 19 C = 38 N = color I = 11;
	SU  T = 20 C = 38 N = color I = 11;

	SU  C = 39 N = color I = 11;
	SU  T = 1 C = 39 N = color I = 11;
	SU  T = 2 C = 39 N = color I = 11;
	SU  T = 3 C = 39 N = color I = 11;
	SU  T = 4 C = 39 N = color I = 11;
	SU  T = 5 C = 39 N = color I = 11;
	SU  T = 6 C = 39 N = color I = 11;
	SU  T = 7 C = 39 N = color I = 11;
	SU  T = 8 C = 39 N = color I = 11;
	SU  T = 9 C = 39 N = color I = 11;
	SU  T = 10 C = 39 N = color I = 11;
	SU  T = 11 C = 39 N = color I = 11;
	SU  T = 12 C = 39 N = color I = 11;
	SU  T = 13 C = 39 N = color I = 11;
	SU  T = 14 C = 39 N = color I = 11;
	SU  T = 15 C = 39 N = color I = 11;
	SU  T = 16 C = 39 N = color I = 11;
	SU  T = 17 C = 39 N = color I = 11;
	SU  T = 18 C = 39 N = color I = 11;
	SU  T = 19 C = 39 N = color I = 11;
	SU  T = 20 C = 39 N = color I = 11;

	SU  C = 40 N = color I = 11;
	SU  T = 1 C = 40 N = color I = 11;
	SU  T = 2 C = 40 N = color I = 11;
	SU  T = 3 C = 40 N = color I = 11;
	SU  T = 4 C = 40 N = color I = 11;
	SU  T = 5 C = 40 N = color I = 11;
	SU  T = 6 C = 40 N = color I = 11;
	SU  T = 7 C = 40 N = color I = 11;
	SU  T = 8 C = 40 N = color I = 11;
	SU  T = 9 C = 40 N = color I = 11;
	SU  T = 10 C = 40 N = color I = 11;
	SU  T = 11 C = 40 N = color I = 11;
	SU  T = 12 C = 40 N = color I = 11;
	SU  T = 13 C = 40 N = color I = 11;
	SU  T = 14 C = 40 N = color I = 11;
	SU  T = 15 C = 40 N = color I = 11;
	SU  T = 16 C = 40 N = color I = 11;
	SU  T = 17 C = 40 N = color I = 11;
	SU  T = 18 C = 40 N = color I = 11;
	SU  T = 19 C = 40 N = color I = 11;
	SU  T = 20 C = 40 N = color I = 11;

	SU  C = 41 N = color I = 11;
	SU  T = 1 C = 41 N = color I = 11;
	SU  T = 2 C = 41 N = color I = 11;
	SU  T = 3 C = 41 N = color I = 11;
	SU  T = 4 C = 41 N = color I = 11;
	SU  T = 5 C = 41 N = color I = 11;
	SU  T = 6 C = 41 N = color I = 11;
	SU  T = 7 C = 41 N = color I = 11;
	SU  T = 8 C = 41 N = color I = 11;
	SU  T = 9 C = 41 N = color I = 11;
	SU  T = 10 C = 41 N = color I = 11;
	SU  T = 11 C = 41 N = color I = 11;
	SU  T = 12 C = 41 N = color I = 11;
	SU  T = 13 C = 41 N = color I = 11;
	SU  T = 14 C = 41 N = color I = 11;
	SU  T = 15 C = 41 N = color I = 11;
	SU  T = 16 C = 41 N = color I = 11;
	SU  T = 17 C = 41 N = color I = 11;
	SU  T = 18 C = 41 N = color I = 11;
	SU  T = 19 C = 41 N = color I = 11;
	SU  T = 20 C = 41 N = color I = 11;

	SU  C = 42 N = color I = 11;
	SU  T = 1 C = 42 N = color I = 11;
	SU  T = 2 C = 42 N = color I = 11;
	SU  T = 3 C = 42 N = color I = 11;
	SU  T = 4 C = 42 N = color I = 11;
	SU  T = 5 C = 42 N = color I = 11;
	SU  T = 6 C = 42 N = color I = 11;
	SU  T = 7 C = 42 N = color I = 11;
	SU  T = 8 C = 42 N = color I = 11;
	SU  T = 9 C = 42 N = color I = 11;
	SU  T = 10 C = 42 N = color I = 11;
	SU  T = 11 C = 42 N = color I = 11;
	SU  T = 12 C = 42 N = color I = 11;
	SU  T = 13 C = 42 N = color I = 11;
	SU  T = 14 C = 42 N = color I = 11;
	SU  T = 15 C = 42 N = color I = 11;
	SU  T = 16 C = 42 N = color I = 11;
	SU  T = 17 C = 42 N = color I = 11;
	SU  T = 18 C = 42 N = color I = 11;
	SU  T = 19 C = 42 N = color I = 11;
	SU  T = 20 C = 42 N = color I = 11;

	SU  C = 43 N = color I = 11;
	SU  T = 1 C = 43 N = color I = 11;
	SU  T = 2 C = 43 N = color I = 11;
	SU  T = 3 C = 43 N = color I = 11;
	SU  T = 4 C = 43 N = color I = 11;
	SU  T = 5 C = 43 N = color I = 11;
	SU  T = 6 C = 43 N = color I = 11;
	SU  T = 7 C = 43 N = color I = 11;
	SU  T = 8 C = 43 N = color I = 11;
	SU  T = 9 C = 43 N = color I = 11;
	SU  T = 10 C = 43 N = color I = 11;
	SU  T = 11 C = 43 N = color I = 11;
	SU  T = 12 C = 43 N = color I = 11;
	SU  T = 13 C = 43 N = color I = 11;
	SU  T = 14 C = 43 N = color I = 11;
	SU  T = 15 C = 43 N = color I = 11;
	SU  T = 16 C = 43 N = color I = 11;
	SU  T = 17 C = 43 N = color I = 11;
	SU  T = 18 C = 43 N = color I = 11;
	SU  T = 19 C = 43 N = color I = 11;
	SU  T = 20 C = 43 N = color I = 11;

	SU  C = 44 N = color I = 11;
	SU  T = 1 C = 44 N = color I = 11;
	SU  T = 2 C = 44 N = color I = 11;
	SU  T = 3 C = 44 N = color I = 11;
	SU  T = 4 C = 44 N = color I = 11;
	SU  T = 5 C = 44 N = color I = 11;
	SU  T = 6 C = 44 N = color I = 11;
	SU  T = 7 C = 44 N = color I = 11;
	SU  T = 8 C = 44 N = color I = 11;
	SU  T = 9 C = 44 N = color I = 11;
	SU  T = 10 C = 44 N = color I = 11;
	SU  T = 11 C = 44 N = color I = 11;
	SU  T = 12 C = 44 N = color I = 11;
	SU  T = 13 C = 44 N = color I = 11;
	SU  T = 14 C = 44 N = color I = 11;
	SU  T = 15 C = 44 N = color I = 11;
	SU  T = 16 C = 44 N = color I = 11;
	SU  T = 17 C = 44 N = color I = 11;
	SU  T = 18 C = 44 N = color I = 11;
	SU  T = 19 C = 44 N = color I = 11;
	SU  T = 20 C = 44 N = color I = 11;

	SU  C = 45 N = color I = 11;
	SU  T = 1 C = 45 N = color I = 11;
	SU  T = 2 C = 45 N = color I = 11;
	SU  T = 3 C = 45 N = color I = 11;
	SU  T = 4 C = 45 N = color I = 11;
	SU  T = 5 C = 45 N = color I = 11;
	SU  T = 6 C = 45 N = color I = 11;
	SU  T = 7 C = 45 N = color I = 11;
	SU  T = 8 C = 45 N = color I = 11;
	SU  T = 9 C = 45 N = color I = 11;
	SU  T = 10 C = 45 N = color I = 11;
	SU  T = 11 C = 45 N = color I = 11;
	SU  T = 12 C = 45 N = color I = 11;
	SU  T = 13 C = 45 N = color I = 11;
	SU  T = 14 C = 45 N = color I = 11;
	SU  T = 15 C = 45 N = color I = 11;
	SU  T = 16 C = 45 N = color I = 11;
	SU  T = 17 C = 45 N = color I = 11;
	SU  T = 18 C = 45 N = color I = 11;
	SU  T = 19 C = 45 N = color I = 11;
	SU  T = 20 C = 45 N = color I = 11;

	SU  C = 46 N = color I = 11;
	SU  T = 1 C = 46 N = color I = 11;
	SU  T = 2 C = 46 N = color I = 11;
	SU  T = 3 C = 46 N = color I = 11;
	SU  T = 4 C = 46 N = color I = 11;
	SU  T = 5 C = 46 N = color I = 11;
	SU  T = 6 C = 46 N = color I = 11;
	SU  T = 7 C = 46 N = color I = 11;
	SU  T = 8 C = 46 N = color I = 11;
	SU  T = 9 C = 46 N = color I = 11;
	SU  T = 10 C = 46 N = color I = 11;
	SU  T = 11 C = 46 N = color I = 11;
	SU  T = 12 C = 46 N = color I = 11;
	SU  T = 13 C = 46 N = color I = 11;
	SU  T = 14 C = 46 N = color I = 11;
	SU  T = 15 C = 46 N = color I = 11;
	SU  T = 16 C = 46 N = color I = 11;
	SU  T = 17 C = 46 N = color I = 11;
	SU  T = 18 C = 46 N = color I = 11;
	SU  T = 19 C = 46 N = color I = 11;
	SU  T = 20 C = 46 N = color I = 11;

	SU  C = 47 N = color I = 14;
	SU  T = 1 C = 47 N = color I = 14;
	SU  T = 2 C = 47 N = color I = 14;
	SU  T = 3 C = 47 N = color I = 14;
	SU  T = 4 C = 47 N = color I = 14;
	SU  T = 5 C = 47 N = color I = 14;
	SU  T = 6 C = 47 N = color I = 14;
	SU  T = 7 C = 47 N = color I = 14;
	SU  T = 8 C = 47 N = color I = 14;
	SU  T = 9 C = 47 N = color I = 14;
	SU  T = 10 C = 47 N = color I = 14;
	SU  T = 11 C = 47 N = color I = 14;
	SU  T = 12 C = 47 N = color I = 14;
	SU  T = 13 C = 47 N = color I = 14;
	SU  T = 14 C = 47 N = color I = 14;
	SU  T = 15 C = 47 N = color I = 14;
	SU  T = 16 C = 47 N = color I = 14;
	SU  T = 17 C = 47 N = color I = 14;
	SU  T = 18 C = 47 N = color I = 14;
	SU  T = 19 C = 47 N = color I = 14;
	SU  T = 20 C = 47 N = color I = 14;

	SU  C = 48 N = color I = 14;
	SU  T = 1 C = 48 N = color I = 14;
	SU  T = 2 C = 48 N = color I = 14;
	SU  T = 3 C = 48 N = color I = 14;
	SU  T = 4 C = 48 N = color I = 14;
	SU  T = 5 C = 48 N = color I = 14;
	SU  T = 6 C = 48 N = color I = 14;
	SU  T = 7 C = 48 N = color I = 14;
	SU  T = 8 C = 48 N = color I = 14;
	SU  T = 9 C = 48 N = color I = 14;
	SU  T = 10 C = 48 N = color I = 14;
	SU  T = 11 C = 48 N = color I = 14;
	SU  T = 12 C = 48 N = color I = 14;
	SU  T = 13 C = 48 N = color I = 14;
	SU  T = 14 C = 48 N = color I = 14;
	SU  T = 15 C = 48 N = color I = 14;
	SU  T = 16 C = 48 N = color I = 14;
	SU  T = 17 C = 48 N = color I = 14;
	SU  T = 18 C = 48 N = color I = 14;
	SU  T = 19 C = 48 N = color I = 14;
	SU  T = 20 C = 48 N = color I = 14;

	SU  C = 49 N = color I = 14;
	SU  T = 1 C = 49 N = color I = 14;
	SU  T = 2 C = 49 N = color I = 14;
	SU  T = 3 C = 49 N = color I = 14;
	SU  T = 4 C = 49 N = color I = 14;
	SU  T = 5 C = 49 N = color I = 14;
	SU  T = 6 C = 49 N = color I = 14;
	SU  T = 7 C = 49 N = color I = 14;
	SU  T = 8 C = 49 N = color I = 14;
	SU  T = 9 C = 49 N = color I = 14;
	SU  T = 10 C = 49 N = color I = 14;
	SU  T = 11 C = 49 N = color I = 14;
	SU  T = 12 C = 49 N = color I = 14;
	SU  T = 13 C = 49 N = color I = 14;
	SU  T = 14 C = 49 N = color I = 14;
	SU  T = 15 C = 49 N = color I = 14;
	SU  T = 16 C = 49 N = color I = 14;
	SU  T = 17 C = 49 N = color I = 14;
	SU  T = 18 C = 49 N = color I = 14;
	SU  T = 19 C = 49 N = color I = 14;
	SU  T = 20 C = 49 N = color I = 14;

	SU  C = 50 N = color I = 14;
	SU  T = 1 C = 50 N = color I = 14;
	SU  T = 2 C = 50 N = color I = 14;
	SU  T = 3 C = 50 N = color I = 14;
	SU  T = 4 C = 50 N = color I = 14;
	SU  T = 5 C = 50 N = color I = 14;
	SU  T = 6 C = 50 N = color I = 14;
	SU  T = 7 C = 50 N = color I = 14;
	SU  T = 8 C = 50 N = color I = 14;
	SU  T = 9 C = 50 N = color I = 14;
	SU  T = 10 C = 50 N = color I = 14;
	SU  T = 11 C = 50 N = color I = 14;
	SU  T = 12 C = 50 N = color I = 14;
	SU  T = 13 C = 50 N = color I = 14;
	SU  T = 14 C = 50 N = color I = 14;
	SU  T = 15 C = 50 N = color I = 14;
	SU  T = 16 C = 50 N = color I = 14;
	SU  T = 17 C = 50 N = color I = 14;
	SU  T = 18 C = 50 N = color I = 14;
	SU  T = 19 C = 50 N = color I = 14;
	SU  T = 20 C = 50 N = color I = 14;

	SU  C = 51 N = color I = 14;
	SU  T = 1 C = 51 N = color I = 14;
	SU  T = 2 C = 51 N = color I = 14;
	SU  T = 3 C = 51 N = color I = 14;
	SU  T = 4 C = 51 N = color I = 14;
	SU  T = 5 C = 51 N = color I = 14;
	SU  T = 6 C = 51 N = color I = 14;
	SU  T = 7 C = 51 N = color I = 14;
	SU  T = 8 C = 51 N = color I = 14;
	SU  T = 9 C = 51 N = color I = 14;
	SU  T = 10 C = 51 N = color I = 14;
	SU  T = 11 C = 51 N = color I = 14;
	SU  T = 12 C = 51 N = color I = 14;
	SU  T = 13 C = 51 N = color I = 14;
	SU  T = 14 C = 51 N = color I = 14;
	SU  T = 15 C = 51 N = color I = 14;
	SU  T = 16 C = 51 N = color I = 14;
	SU  T = 17 C = 51 N = color I = 14;
	SU  T = 18 C = 51 N = color I = 14;
	SU  T = 19 C = 51 N = color I = 14;
	SU  T = 20 C = 51 N = color I = 14;

	SU  C = 52 N = color I = 14;
	SU  T = 1 C = 52 N = color I = 14;
	SU  T = 2 C = 52 N = color I = 14;
	SU  T = 3 C = 52 N = color I = 14;
	SU  T = 4 C = 52 N = color I = 14;
	SU  T = 5 C = 52 N = color I = 14;
	SU  T = 6 C = 52 N = color I = 14;
	SU  T = 7 C = 52 N = color I = 14;
	SU  T = 8 C = 52 N = color I = 14;
	SU  T = 9 C = 52 N = color I = 14;
	SU  T = 10 C = 52 N = color I = 14;
	SU  T = 11 C = 52 N = color I = 14;
	SU  T = 12 C = 52 N = color I = 14;
	SU  T = 13 C = 52 N = color I = 14;
	SU  T = 14 C = 52 N = color I = 14;
	SU  T = 15 C = 52 N = color I = 14;
	SU  T = 16 C = 52 N = color I = 14;
	SU  T = 17 C = 52 N = color I = 14;
	SU  T = 18 C = 52 N = color I = 14;
	SU  T = 19 C = 52 N = color I = 14;
	SU  T = 20 C = 52 N = color I = 14;

	SU  C = 53 N = color I = 14;
	SU  T = 1 C = 53 N = color I = 14;
	SU  T = 2 C = 53 N = color I = 14;
	SU  T = 3 C = 53 N = color I = 14;
	SU  T = 4 C = 53 N = color I = 14;
	SU  T = 5 C = 53 N = color I = 14;
	SU  T = 6 C = 53 N = color I = 14;
	SU  T = 7 C = 53 N = color I = 14;
	SU  T = 8 C = 53 N = color I = 14;
	SU  T = 9 C = 53 N = color I = 14;
	SU  T = 10 C = 53 N = color I = 14;
	SU  T = 11 C = 53 N = color I = 14;
	SU  T = 12 C = 53 N = color I = 14;
	SU  T = 13 C = 53 N = color I = 14;
	SU  T = 14 C = 53 N = color I = 14;
	SU  T = 15 C = 53 N = color I = 14;
	SU  T = 16 C = 53 N = color I = 14;
	SU  T = 17 C = 53 N = color I = 14;
	SU  T = 18 C = 53 N = color I = 14;
	SU  T = 19 C = 53 N = color I = 14;
	SU  T = 20 C = 53 N = color I = 14;

	SU  C = 54 N = color I = 14;
	SU  T = 1 C = 54 N = color I = 14;
	SU  T = 2 C = 54 N = color I = 14;
	SU  T = 3 C = 54 N = color I = 14;
	SU  T = 4 C = 54 N = color I = 14;
	SU  T = 5 C = 54 N = color I = 14;
	SU  T = 6 C = 54 N = color I = 14;
	SU  T = 7 C = 54 N = color I = 14;
	SU  T = 8 C = 54 N = color I = 14;
	SU  T = 9 C = 54 N = color I = 14;
	SU  T = 10 C = 54 N = color I = 14;
	SU  T = 11 C = 54 N = color I = 14;
	SU  T = 12 C = 54 N = color I = 14;
	SU  T = 13 C = 54 N = color I = 14;
	SU  T = 14 C = 54 N = color I = 14;
	SU  T = 15 C = 54 N = color I = 14;
	SU  T = 16 C = 54 N = color I = 14;
	SU  T = 17 C = 54 N = color I = 14;
	SU  T = 18 C = 54 N = color I = 14;
	SU  T = 19 C = 54 N = color I = 14;
	SU  T = 20 C = 54 N = color I = 14;

	SU  C = 55 N = color I = 14;
	SU  T = 1 C = 55 N = color I = 14;
	SU  T = 2 C = 55 N = color I = 14;
	SU  T = 3 C = 55 N = color I = 14;
	SU  T = 4 C = 55 N = color I = 14;
	SU  T = 5 C = 55 N = color I = 14;
	SU  T = 6 C = 55 N = color I = 14;
	SU  T = 7 C = 55 N = color I = 14;
	SU  T = 8 C = 55 N = color I = 14;
	SU  T = 9 C = 55 N = color I = 14;
	SU  T = 10 C = 55 N = color I = 14;
	SU  T = 11 C = 55 N = color I = 14;
	SU  T = 12 C = 55 N = color I = 14;
	SU  T = 13 C = 55 N = color I = 14;
	SU  T = 14 C = 55 N = color I = 14;
	SU  T = 15 C = 55 N = color I = 14;
	SU  T = 16 C = 55 N = color I = 14;
	SU  T = 17 C = 55 N = color I = 14;
	SU  T = 18 C = 55 N = color I = 14;
	SU  T = 19 C = 55 N = color I = 14;
	SU  T = 20 C = 55 N = color I = 14;

	SU  C = 56 N = color I = 14;
	SU  T = 1 C = 56 N = color I = 14;
	SU  T = 2 C = 56 N = color I = 14;
	SU  T = 3 C = 56 N = color I = 14;
	SU  T = 4 C = 56 N = color I = 14;
	SU  T = 5 C = 56 N = color I = 14;
	SU  T = 6 C = 56 N = color I = 14;
	SU  T = 7 C = 56 N = color I = 14;
	SU  T = 8 C = 56 N = color I = 14;
	SU  T = 9 C = 56 N = color I = 14;
	SU  T = 10 C = 56 N = color I = 14;
	SU  T = 11 C = 56 N = color I = 14;
	SU  T = 12 C = 56 N = color I = 14;
	SU  T = 13 C = 56 N = color I = 14;
	SU  T = 14 C = 56 N = color I = 14;
	SU  T = 15 C = 56 N = color I = 14;
	SU  T = 16 C = 56 N = color I = 14;
	SU  T = 17 C = 56 N = color I = 14;
	SU  T = 18 C = 56 N = color I = 14;
	SU  T = 19 C = 56 N = color I = 14;
	SU  T = 20 C = 56 N = color I = 14;

	SU  C = 57 N = color I = 14;
	SU  T = 1 C = 57 N = color I = 14;
	SU  T = 2 C = 57 N = color I = 14;
	SU  T = 3 C = 57 N = color I = 14;
	SU  T = 4 C = 57 N = color I = 14;
	SU  T = 5 C = 57 N = color I = 14;
	SU  T = 6 C = 57 N = color I = 14;
	SU  T = 7 C = 57 N = color I = 14;
	SU  T = 8 C = 57 N = color I = 14;
	SU  T = 9 C = 57 N = color I = 14;
	SU  T = 10 C = 57 N = color I = 14;
	SU  T = 11 C = 57 N = color I = 14;
	SU  T = 12 C = 57 N = color I = 14;
	SU  T = 13 C = 57 N = color I = 14;
	SU  T = 14 C = 57 N = color I = 14;
	SU  T = 15 C = 57 N = color I = 14;
	SU  T = 16 C = 57 N = color I = 14;
	SU  T = 17 C = 57 N = color I = 14;
	SU  T = 18 C = 57 N = color I = 14;
	SU  T = 19 C = 57 N = color I = 14;
	SU  T = 20 C = 57 N = color I = 14;

	SU  C = 58 N = color I = 14;
	SU  T = 1 C = 58 N = color I = 14;
	SU  T = 2 C = 58 N = color I = 14;
	SU  T = 3 C = 58 N = color I = 14;
	SU  T = 4 C = 58 N = color I = 14;
	SU  T = 5 C = 58 N = color I = 14;
	SU  T = 6 C = 58 N = color I = 14;
	SU  T = 7 C = 58 N = color I = 14;
	SU  T = 8 C = 58 N = color I = 14;
	SU  T = 9 C = 58 N = color I = 14;
	SU  T = 10 C = 58 N = color I = 14;
	SU  T = 11 C = 58 N = color I = 14;
	SU  T = 12 C = 58 N = color I = 14;
	SU  T = 13 C = 58 N = color I = 14;
	SU  T = 14 C = 58 N = color I = 14;
	SU  T = 15 C = 58 N = color I = 14;
	SU  T = 16 C = 58 N = color I = 14;
	SU  T = 17 C = 58 N = color I = 14;
	SU  T = 18 C = 58 N = color I = 14;
	SU  T = 19 C = 58 N = color I = 14;
	SU  T = 20 C = 58 N = color I = 14;

	SU  C = 59 N = color I = 14;
	SU  T = 1 C = 59 N = color I = 14;
	SU  T = 2 C = 59 N = color I = 14;
	SU  T = 3 C = 59 N = color I = 14;
	SU  T = 4 C = 59 N = color I = 14;
	SU  T = 5 C = 59 N = color I = 14;
	SU  T = 6 C = 59 N = color I = 14;
	SU  T = 7 C = 59 N = color I = 14;
	SU  T = 8 C = 59 N = color I = 14;
	SU  T = 9 C = 59 N = color I = 14;
	SU  T = 10 C = 59 N = color I = 14;
	SU  T = 11 C = 59 N = color I = 14;
	SU  T = 12 C = 59 N = color I = 14;
	SU  T = 13 C = 59 N = color I = 14;
	SU  T = 14 C = 59 N = color I = 14;
	SU  T = 15 C = 59 N = color I = 14;
	SU  T = 16 C = 59 N = color I = 14;
	SU  T = 17 C = 59 N = color I = 14;
	SU  T = 18 C = 59 N = color I = 14;
	SU  T = 19 C = 59 N = color I = 14;
	SU  T = 20 C = 59 N = color I = 14;

	SU  C = 60 N = color I = 14;
	SU  T = 1 C = 60 N = color I = 14;
	SU  T = 2 C = 60 N = color I = 14;
	SU  T = 3 C = 60 N = color I = 14;
	SU  T = 4 C = 60 N = color I = 14;
	SU  T = 5 C = 60 N = color I = 14;
	SU  T = 6 C = 60 N = color I = 14;
	SU  T = 7 C = 60 N = color I = 14;
	SU  T = 8 C = 60 N = color I = 14;
	SU  T = 9 C = 60 N = color I = 14;
	SU  T = 10 C = 60 N = color I = 14;
	SU  T = 11 C = 60 N = color I = 14;
	SU  T = 12 C = 60 N = color I = 14;
	SU  T = 13 C = 60 N = color I = 14;
	SU  T = 14 C = 60 N = color I = 14;
	SU  T = 15 C = 60 N = color I = 14;
	SU  T = 16 C = 60 N = color I = 14;
	SU  T = 17 C = 60 N = color I = 14;
	SU  T = 18 C = 60 N = color I = 14;
	SU  T = 19 C = 60 N = color I = 14;
	SU  T = 20 C = 60 N = color I = 14;

		MESQUITESCRIPTVERSION 2;
		TITLE AUTO;
		tell ProjectCoordinator;
		getEmployee #mesquite.minimal.ManageTaxa.ManageTaxa;
		tell It;
			setID 0 1955763969217578260;
			tell It;
				setDefaultOrder  0 1 2 3 4 5 6 7 8 10 11 12 13 14 15 16 9 17 18 19 20;
				attachments;
			endTell;
		endTell;
		getEmployee #mesquite.charMatrices.ManageCharacters.ManageCharacters;
		tell It;
			setID 0 7842148194970453165;
			tell It;
				setDefaultOrder  19 1 2 58 3 4 54 5 55 59 0 6 7 10 9 14 11 16 18 15 17 8 51 12 13 53 20 57 50 21 24 52 23 22 25 26 31 27 28 29 32 33 34 35 56 30 36 37 38 40 39 41 43 42 49 48 44 45 46 47;
				attachments;
			endTell;
			checksum 0 304916333 null;
		endTell;
		getWindow;
		tell It;
			setResourcesState false false 98;
			setPopoutState 400;
			setExplanationSize 0;
			setAnnotationSize 0;
			setFontIncAnnot 0;
			setFontIncExp 0;
			setSize 1412 820;
			setLocation -48 22;
			setFont SanSerif;
			setFontSize 10;
		endTell;
		getEmployee  #mesquite.charMatrices.BasicDataWindowCoord.BasicDataWindowCoord;
		tell It;
			showDataWindow #7842148194970453165 #mesquite.charMatrices.BasicDataWindowMaker.BasicDataWindowMaker;
			tell It;
				getWindow;
				tell It;
					setExplanationSize 30;
					setAnnotationSize 20;
					setFontIncAnnot 0;
					setFontIncExp 0;
					setSize 1314 753;
					setLocation -48 22;
					setFont SanSerif;
					setFontSize 10;
					getToolPalette;
					tell It;
						setTool mesquite.charMatrices.BasicDataWindowMaker.BasicDataWindow.ibeam;
					endTell;
					setActive;
					setTool mesquite.charMatrices.BasicDataWindowMaker.BasicDataWindow.ibeam;
					colorCells  #mesquite.charMatrices.ColorCells.ColorCells;
				tell It;
					setColor Red;
					removeColor off;
				endTell;
					colorRowNames  #mesquite.charMatrices.TaxonGroupColor.TaxonGroupColor;
					colorColumnNames  #mesquite.charMatrices.CharGroupColor.CharGroupColor;
					colorText  #mesquite.charMatrices.NoColor.NoColor;
					setBackground White;
					toggleShowNames on;
					toggleShowTaxonNames on;
					toggleTight off;
					toggleShowChanges on;
					toggleSeparateLines off;
					toggleShowStates on;
					toggleAutoWCharNames on;
					toggleShowDefaultCharNames off;
					toggleConstrainCW on;
					toggleBirdsEye off;
					toggleAllowAutosize on;
					toggleColorsPanel off;
					toggleDiagonal on;
					setDiagonalHeight 80;
					toggleLinkedScrolling on;
					toggleScrollLinkedTables off;
				endTell;
				showWindow;
				getWindow;
				tell It;
					forceAutosize;
				endTell;
				getEmployee #mesquite.categ.StateNamesStrip.StateNamesStrip;
				tell It;
					showStrip off;
				endTell;
				getEmployee #mesquite.charMatrices.AnnotPanel.AnnotPanel;
				tell It;
					togglePanel off;
				endTell;
				getEmployee #mesquite.charMatrices.CharReferenceStrip.CharReferenceStrip;
				tell It;
					showStrip off;
				endTell;
				getEmployee #mesquite.charMatrices.QuickKeySelector.QuickKeySelector;
				tell It;
					autotabOff;
				endTell;
				getEmployee #mesquite.categ.SmallStateNamesEditor.SmallStateNamesEditor;
				tell It;
					panelOpen true;
				endTell;
			endTell;
		endTell;
		endTell;

END;

BEGIN MESQUITECHARMODELS;
	ProbModelSet * UNTITLED   =  'Mk1 (est.)':  1 -  60;
END;

BEGIN CODONS;
	CODESET * UNTITLED   =  universal:  1 -  60;


END;

BEGIN ASSUMPTIONS;
	TYPESET * UNTITLED   =  unord:  1 -  60;

END;

Begin MESQUITE;
		MESQUITESCRIPTVERSION 2;
		TITLE AUTO;
		tell ProjectCoordinator;
		getEmployee #mesquite.minimal.ManageTaxa.ManageTaxa;
		tell It;
			setID 0 5198454097076928119;
		endTell;
		getEmployee #mesquite.charMatrices.ManageCharacters.ManageCharacters;
		tell It;
			setID 0 7644623111508548111;
			tell It;
				setDefaultOrder  1 2 3 10 4 6 5 7 8 9 18 11 12 14 15 16 18 19 20 21 22 60 24 25 29 0 26 27 28 30 31 32 33 34 35 36 37 38 39 40 41 42 43 44 45 46 47 48 49 50 51 52 53 54 55 56 57 58 59 62;
				attachments ;
			endTell;
			checksum 0 3662425809 null;
		endTell;
		getWindow;
		tell It;
			setResourcesState false false 98;
			setPopoutState 400;
			setExplanationSize 0;
			setAnnotationSize 0;
			setFontIncAnnot 0;
			setFontIncExp 0;
			setSize 1430 815;
			setLocation 100 22;
			setFont SanSerif;
			setFontSize 10;
		endTell;
		getEmployee  #mesquite.charMatrices.BasicDataWindowCoord.BasicDataWindowCoord;
		tell It;
			showDataWindow #7644623111508548111 #mesquite.charMatrices.BasicDataWindowMaker.BasicDataWindowMaker;
			tell It;
				getWindow;
				tell It;
					getTable;
					tell It;
						rowNamesWidth 109;
					endTell;
					setExplanationSize 30;
					setAnnotationSize 20;
					setFontIncAnnot 0;
					setFontIncExp 0;
					setSize 1332 748;
					setLocation 100 22;
					setFont SanSerif;
					setFontSize 10;
					getToolPalette;
					tell It;
						setTool mesquite.charMatrices.BasicDataWindowMaker.BasicDataWindow.ibeam;
					endTell;
					setActive;
					setTool mesquite.charMatrices.BasicDataWindowMaker.BasicDataWindow.ibeam;
					colorCells  #mesquite.charMatrices.ColorCells.ColorCells;
				tell It;
					setColor Red;
					removeColor off;
				endTell;
					colorRowNames  #mesquite.charMatrices.TaxonGroupColor.TaxonGroupColor;
					colorColumnNames  #mesquite.charMatrices.CharGroupColor.CharGroupColor;
					colorText  #mesquite.charMatrices.NoColor.NoColor;
					setBackground White;
					toggleShowNames on;
					toggleShowTaxonNames on;
					toggleTight off;
					toggleShowChanges on;
					toggleSeparateLines off;
					toggleShowStates on;
					toggleAutoWCharNames on;
					toggleShowDefaultCharNames off;
					toggleConstrainCW on;
					toggleBirdsEye off;
					toggleAllowAutosize on;
					toggleColorsPanel off;
					toggleDiagonal on;
					setDiagonalHeight 80;
					toggleLinkedScrolling on;
					toggleScrollLinkedTables off;
				endTell;
				showWindow;
				getWindow;
				tell It;
					forceAutosize;
				endTell;
				getEmployee #mesquite.categ.StateNamesStrip.StateNamesStrip;
				tell It;
					showStrip off;
				endTell;
				getEmployee #mesquite.charMatrices.AnnotPanel.AnnotPanel;
				tell It;
					togglePanel off;
				endTell;
				getEmployee #mesquite.charMatrices.CharReferenceStrip.CharReferenceStrip;
				tell It;
					showStrip off;
				endTell;
				getEmployee #mesquite.charMatrices.QuickKeySelector.QuickKeySelector;
				tell It;
					autotabOff;
				endTell;
				getEmployee #mesquite.categ.SmallStateNamesEditor.SmallStateNamesEditor;
				tell It;
					panelOpen true;
				endTell;
			endTell;
		endTell;
		endTell;
end;
